# Supplementary material for: New protocol for successful isolation and amplification of DNA from exiguous fractions of specimens: a tool to overcome the basic obstacle in molecular analyses of myxomycetes
Source: PeerJ. 2020 Jan 24;8:e8406. doi: 10.7717/peerj.8406 (PMC6984339; doi:10.7717/peerj.8406)
Supplement: Supplemental Information 1 [file peerj-08-8406-s001.fasta]

>ARCobv_KRAM_M-1083_SSU_DIRECT_Phire
AGAGACATATGCTTGTCCCAAAGATTAAGCCATGCATGCCCGACTTAGAC
TCAGTTAGAAAGCTATTTCTTGATGAATCTGCGAGCGGCTCCGTATACCT
GTTATCACCTTTCATCCCCCACCGTTTTTATCGACGGATACCTGGCGTTA
ATTCTGTAGCTAATACGTCAGGTATGCGGGGGGGTCTCCCAATGTGGAGA
CCTTCGGCCTCCTCAAGCCAGCGAGCGCTTTCCTCCCCATGTTGGGAGGA
AGGTGGCCACTAGAATGAGGGGAGAGGGCCTCACTGCGGGTAATTCCCTT
GCAGGGAGATTGGAGAATTTCAGACCTATCAACTAGAGGGTGGGGTAGAT
GCCCGCCCTGGTGATAACGGGTACAGAGGATCAGGGTTCGATCCTGGAGA
GGAAGCCTCAGAAATAGCTTCTACTGCTAAGGCAGGCAGCAGGCGCGCAA
CGTTCCCAATGGTTTATCCGATTGAGGACGTTACGGGACATAGCAATGCC
GGCCCGCATAAGCGTGGTCAGCAATTGAAATGATATGTTATCAAATAACA
C
