# Supplementary material for: New protocol for successful isolation and amplification of DNA from exiguous fractions of specimens: a tool to overcome the basic obstacle in molecular analyses of myxomycetes
Source: PeerJ. 2020 Jan 24;8:e8406. doi: 10.7717/peerj.8406 (PMC6984339; doi:10.7717/peerj.8406)
Supplement: Supplemental Information 3 [file peerj-08-8406-s003.fasta]

>COMnig_21_SSU_S1_A02_2018-11-29-10-05-07
tGcttTTCCtaAAgaCTAagcCATGCaTGTCTTCgAATAAgAgGTAGcAA
TTCTCTCTGAATCTGCgAACGGCTCCGCAAACCAgtTGTAAACATAGGCA
TGTCCCGCCCTTGGTTGGCCCTTTCgGGGGCTGGcCagGGGCAAATATAT
GGATACCCGTGGTAATTCTGAGGcTAATACATGACAATGCgACCCTGCCA
TCGGGCTGCTGGTGCCTCTCGGGGCGCTGGCGGTCTGGtGGCgGGGGACg
CgCGAGACTAgGCTGGGTAATTCGGGAAAgAACGCGCGTTCAgACCACCG
TTAAgGGcCTTGCgTAgtGGGGTGCGGcTTGCCgTGCTTCgCTTGCTTGG
CCTGGTGGCTCCTGCTTCGtGCTTCTGACCTATCaACTAgATGGCAgCGt
AcGGGACaTGCCATGGTGACAACGGGTACAGAGGATCAgGGTTCgATCCT
GGAGAGTGGGCCTGAgAgATTGCTCATACTTCTAAGGAAgGcAGcAgGcG
CGCAACGTTCCCAATGGACAACGTCTGAgGgCGTTAGGGGACATATGAAT
GGCTGCACTAgtTGTGGCCAATTCAAATGGGTTTGTCGTAAACaGACTC
