# Supplementary material for: New protocol for successful isolation and amplification of DNA from exiguous fractions of specimens: a tool to overcome the basic obstacle in molecular analyses of myxomycetes
Source: PeerJ. 2020 Jan 24;8:e8406. doi: 10.7717/peerj.8406 (PMC6984339; doi:10.7717/peerj.8406)
Supplement: Supplemental Information 6 [file peerj-08-8406-s006.fasta]

>Didymium_nigripes_DIRECT_SSU
AGTAGTGTATGCTTCTCTTAAAGACTAAGCCATGCATGCCTTCGAATAAG
AGGAAGCAATTCTCTCTGAATCTGCGAACGGCTCCGCACACCAGTTGTAA
ACTATTGCAAGCACACCTTGCTGTTCTTCGGAACGGCTCGGTACACGGAT
AACCCTGGTAATTCTGAGGCTAATACGAGAACGTACAGCTCTTTCGACTA
GAAATAGAAGGAAGAGAGGTGTGTGATCAAGCACGAAGAAGAGCTAGGAG
AAGTTACACGCCTCGACTGCGCCAAAGACAATCGGGATTCCTCGCGTTTC
TCGTTTGAGCAGCTCTTGCATTGTGCTTCTGACCTATCAACTAAACGACA
GTGTAATGTACGTGCAGTGGTTACAACGGGTACAGAGGATAAGGGTTCGA
TCCTGGAGAGTGGGCCTGAGAGATTGCTCATACTTCTAAGGAAGGCAGCA
GGCGCGCAACGTTCCCCTTGTACAACGTATGAGGGCGTTAGGAGACATAT
GAATGTTTGCCTTTTAGGTGAACAATTCAAATGAGTTTGTTGTAAACAGG
CTC
