# Supplementary material for: New protocol for successful isolation and amplification of DNA from exiguous fractions of specimens: a tool to overcome the basic obstacle in molecular analyses of myxomycetes
Source: PeerJ. 2020 Jan 24;8:e8406. doi: 10.7717/peerj.8406 (PMC6984339; doi:10.7717/peerj.8406)
Supplement: Supplemental Information 7 [file peerj-08-8406-s007.fasta]

>DIDmic_MM36955_SSU_DIRECT_Phire
AGTAGTGTATGCTTCTCCTAAAGACTAAGCCATGCATGCCTTCGAATACG
AGGAAGCAATTCTCTCTGAATCTGCGAACGGCTCCGCAAACCAGTTGTAA
ACCAAAGCAAGCATACTCGTGGTCTGCCCTTCACGGGGTGGGCTGCGGGT
GATACGGATAACCCTGGTAATTCTGAGGCTAATACGAGACTGTACTCCCT
GGCTAACCGGGCAACTGGTAGGCTGGGGGGCGTGCGATCTATTTGCAAGA
CGATTCCAGGAAGGGGTGCACGCTCTGACCGCGACAAAGACAGTTCTGCC
GGACCTTCACGGGCGAGTCAGTTCTGAGCGGCTCTTGCGATGTGCTTCTG
ACCTATCAACTAGATGGCAGCGTAACGGACATGCCATGGTTACAACGGGT
ACAGAGGATTAGGGTTCGATCCTGGAGAGTGGGCCTGAGAGATTGCTCAT
ACTTCTAAGGAAGGCAGCAGGCGCGCAACGTTCCCCTTGGGCAATGCCCG
AGGGCGTTAGGGGACATATGAATGGTTGCCTTTTAGGTGGCCAATTCAAA
TGGGTCTGTTCTAAACAGCCTC
