# Supplementary material for: New protocol for successful isolation and amplification of DNA from exiguous fractions of specimens: a tool to overcome the basic obstacle in molecular analyses of myxomycetes
Source: PeerJ. 2020 Jan 24;8:e8406. doi: 10.7717/peerj.8406 (PMC6984339; doi:10.7717/peerj.8406)
Supplement: Supplemental Information 8 [file peerj-08-8406-s008.fasta]

>LAMcuc_KRAM_M-1338_SSU_DIRECT_Phire
AGTAGTGTATGCTTCTCCTAAAGACTAAGCCATGCATGCCTTCGAATACG
AGGAAGCAATTCTCTCTGAATCTGCGAACGGCTCCGCAAACCAGTTGTAA
ACTATAGCAAGCAAGCTCGGGGTCGGCTCTCGCGGGCTGGCTTCGGGCGA
TATGGATAACCCTGGTAATTCTGAGGCTAATACATGAACGTAAAACCTGG
TTGACTGGGCTTCGCGGCCTGGGAGGCTGGGGGATGTGCGATTTGAGGCT
TGGATGATTCCGGGAAGGGGCGTGCGTCTAGACCGCGTTATAAAGGACGG
GACCCCTTCGGGGGGCTCGCCCCAGCGGCTCTTGCTGTGTGCTTCTGACC
TATCAACTAGACGGCAGCGTAAGGGACATGCTATGGTGACAACGGGTACA
GAGGATTAGGGTTCGATCCTGGAGAGTGGGCCTGAGAGATTGCTCATACT
TCTAAGGAAGGCAGCAGGCGCGCAACGTTCCCCTTGGGCAATGCCCGAGG
GCGTTAGGGGACATATGAATGCCTGCCCATTGGGTGGGCAATTCAAATGG
GTCTGTTGTAAACAGGCTC
