# Supplementary material for: New protocol for successful isolation and amplification of DNA from exiguous fractions of specimens: a tool to overcome the basic obstacle in molecular analyses of myxomycetes
Source: PeerJ. 2020 Jan 24;8:e8406. doi: 10.7717/peerj.8406 (PMC6984339; doi:10.7717/peerj.8406)
Supplement: Supplemental Information 10 [file peerj-08-8406-s010.fasta]

>HEMmin_KRAM_M-1638_SSU_DIRECT_Phire
AGAATTATATGCTTGTCCCGAAGCTTAAGCCATGCATGTGCCAGAATATA
GTAGCTTGATCTAGAATCTGCGAACGGCTCCGTATATCTGTTATAACCCT
CCGTCGCCAATTGTAATCGGCATAACCTCGGTAATTCTGTGGCTAATACG
TGTATCAACGGCCCCCCGCCGCAAGGCCGTGGGGGCCGTGGAGTTGCCGA
CCGACCGACGGCGGGGGCTTCGCCCCCGCTCGAGGGAGGACTGGCAATCG
ACCTTACCGAGGGGGTATTCCACGGTGCGTACGACGGGCACCAGACCTAT
CAACTAGACGCCCAAGGATAGCCTGGGCGTGGTTATAACGGGTACAGAGG
ATCAGGGTTCGGTCCTGGAGAGGTAGCCTGAGAGATCGCTACTACTTCTA
AGGAAGGCAGCAGGCGCGCAACGTTCCCAATGGGGGCACCCTGAGGACGT
GAAGGGACATATCAATGCCCGGCCCTTAAAGCCGGGCAATTGAAATGGGG
GACCTCTA
