# Supplementary material for: New protocol for successful isolation and amplification of DNA from exiguous fractions of specimens: a tool to overcome the basic obstacle in molecular analyses of myxomycetes
Source: PeerJ. 2020 Jan 24;8:e8406. doi: 10.7717/peerj.8406 (PMC6984339; doi:10.7717/peerj.8406)
Supplement: Supplemental Information 11 [file peerj-08-8406-s011.fasta]

>LEOfra_Ron722_SSU_DIRECT_Phire
AGTAGTGTATGCTTCTCCTAAAGACTAAGCCATGCATGCCTCCGAATAGA
AGAGCTTTCTCTCTGAATCTGCGAACGGCTCCGCAAAACAGTTGTAAACT
ATAGCAAGCACGCTTATCAGGTCGCAAGGCTTGGTAGGCTACATGGATAA
CCCTGGTAATTCTGAGGCTAATACAAGAACGTACCACCTGTCTAACCGGG
CAACTGGAAGGGCGGGGGGCGTGCAACACGGCGCAAAAAATACTGGGAAT
CGGTGCACGCTCAGACCATCATAAAAACGGTTGAACTGGGCTCCGGCTCG
GGTCTTCTGGGTGGCTCTTGCGATGTGCTTCTGACCTATCAACTAGATGG
CAGCATAAGGGACATGCTATGGTTACAACGGGTACAGAGGATAAGGGTTC
GATCCTGGAGAGTGGGCCTGAGAGATTGCTCACACTTCTAAGGAAGGCAG
CAGGCGCGCAACGTTCCCCTTGGGCAATGCTCGAGGGCGTTAGGGGACAT
ATGAATGCCTGCCATATGGTGGGCAATTCAAATGGGACTGTTCTAAACAG
CCTA
