# Supplementary material for: New protocol for successful isolation and amplification of DNA from exiguous fractions of specimens: a tool to overcome the basic obstacle in molecular analyses of myxomycetes
Source: PeerJ. 2020 Jan 24;8:e8406. doi: 10.7717/peerj.8406 (PMC6984339; doi:10.7717/peerj.8406)
Supplement: Supplemental Information 12 [file peerj-08-8406-s012.fasta]

>OLIsch_KRAM_M-1466_SSU_DNeasy_REDTaq
AGAATCATATGCTTGTCCCGAAGCTTAAGCCATGCATGTCTCCGAATAAC
TAGTAGCTTGATCCCGAATCTGCGAACGGCTCCGTATATCTGTTGTAACC
CGCCTCCGCCCAGGACCCCTCGGCATAACCACGGTAATTCTGTGGCTAAT
ACGTGTAACACCGGCCCCCCGCCCCTGGTGGGGGTCAGCCGGACTCGCCG
CGCACCCGGGTTCACCCGCGTGAGAGCTGGCGAGCGTGCCTTACCGGGGG
AGGTAAGCCCCTGGAGCGTGAGACGGGCTTCAGACCTATCAACTAGATGG
CCAGGGATAGCCTGGCCACGGTTATTACGGGTACAGAGGATCAGGGTTCG
GTCCTGGAGAGGTAGCCTGAGAGATCGCTACTACTTCTAAGGAAGGCAGC
AGGCGCGCAACGTTCCCAATGGGGATACCCTGAGGACGTGAAGGGACATA
CCAATGCCCGGCCCTTAAAGCCGGGCAATTGGAATGGGGGACCTCTAAAC
CCCACACCGAGTAACAATTGGAGG
