# Supplementary material for: New protocol for successful isolation and amplification of DNA from exiguous fractions of specimens: a tool to overcome the basic obstacle in molecular analyses of myxomycetes
Source: PeerJ. 2020 Jan 24;8:e8406. doi: 10.7717/peerj.8406 (PMC6984339; doi:10.7717/peerj.8406)
Supplement: Supplemental Information 13 [file peerj-08-8406-s013.fasta]

>LICpar_KRAm_M-1599_SSU_DIRECt_Phire
TAATTAAGTTGTTGCAGTTAAAACGCTCGTAGTCGCAGTCAGTGTCCCGC
TGCGCCCAGTACTTCCTGTCGTGGCGGATCTTCTTTGCATTTCGTCGCGG
CAGGCGGGAACGGTTGCGGTTGGTCTACTCAAAGGCTTGCATCGCGGCAG
AACAGGTTTCGATATCTGGCTGCCGCGGGCGAGCATTTTCCTTTGAGAAA
AACTGAGTGCTCGACGCAGGCCGTCACGGCCCTGAAAGTTGCAGCAAAGA
ATAACGGAACAAGGGTCTCTTTGTGCCGTTGGTTCAACCTGTACCAATGA
TTAATAGGGGCGATCGGGGCTGGTCACATGGCTGGGGTAG
