# Supplementary material for: New protocol for successful isolation and amplification of DNA from exiguous fractions of specimens: a tool to overcome the basic obstacle in molecular analyses of myxomycetes
Source: PeerJ. 2020 Jan 24;8:e8406. doi: 10.7717/peerj.8406 (PMC6984339; doi:10.7717/peerj.8406)
Supplement: Supplemental Information 14 [file peerj-08-8406-s014.fasta]

>PERcor_KRAM_M-1090_SSU_DIRECT_Phire
ATATGCTTGTCCCAAAGCTTAAGCCATGCATGTGTTAGAACAAGCGATTT
CGTGAATCTGCGAACGGCTCCGTATATCTGTTGTCACCCACCACCATCCG
CCCGGGAGACGTCTATTCCTACCGGCAACGGATAACCACGGTAATTCTGT
GGCTAATACGTGTATGCACCGGGGGCTGCCGCGCAAGCGGCTGGCCCTCG
GCCTTGCCGCCCTATCAAGACGTGGGCTTCGGCCCTTTGGCTTGATGCAG
GCAAGTTGCCCTACCGGCCATTTGCTTGGCTGGAGTGGGTGACGGGCTTC
AGACCTATCAACTATACGGCTGGGTATAGTCCTGCCGTGGTGACGACGGG
TACAGAGGATCAGGGTTCGATCCTGGAGAGGTAGCCTGAGAAATCGCTAC
TACTTCTAAGGAAGGCAGCAGGCGCGCAACGTTCCCAATGGGGATACCCT
GAGGACGTGACGGGACATATCAATGCCTCGCCCTTAAAGCGGGGCAATTG
AAATGGGGGATAGCCAAACCCTCTACCGAGTAACAATTGGAGG
