# Supplementary material for: New protocol for successful isolation and amplification of DNA from exiguous fractions of specimens: a tool to overcome the basic obstacle in molecular analyses of myxomycetes
Source: PeerJ. 2020 Jan 24;8:e8406. doi: 10.7717/peerj.8406 (PMC6984339; doi:10.7717/peerj.8406)
Supplement: Supplemental Information 16 [file peerj-08-8406-s016.fasta]

>METflo_Ron688_SSU_S1_DIRECT
TcCCGaAGCTTaAGCCATGCATGTCTCCgAACGATAGTAGCTTGATCTAG
AATCTGCGAACGGCTCCGTATATCTGTTATAACCTATCGCCGATCAGCAC
AAATCGGCCATAACCACGGTAATTCTGTGGCTAATACGTGTTACAACCCG
GGGCCGCCGACCGCAAGGGAGGCGCACTCCGGTCTTGCCGCACGACCAAC
GGCGGGGGCAACCCCGCCCGCGTGAGTGGCAGGCAAGGGCACCTGACCGC
AGCCAGAATTGCTGCGGCACGCGCGATGGGCGCCAGACCTATCAACTAGA
TGCCCATGCATTGCCTGGACATGGtTATAACGGGTACAGAGGATCAGGGT
TCGGTCCTGGAGAGGTAGCCTGAGAGATCGCTACTACTTCTAAGGAAGGC
AGCAGGCGCGCAACGTTCCCAATGGGGAAACCCTGAGGACGTAAAGGGGC
ATATCAATGCCCGGCCGATAAGGCCGGGCAATTGAAATGGGGGACCTCTA
AACCCCACACCGAGTAACAATTGGAGG
