# Supplementary material for: New protocol for successful isolation and amplification of DNA from exiguous fractions of specimens: a tool to overcome the basic obstacle in molecular analyses of myxomycetes
Source: PeerJ. 2020 Jan 24;8:e8406. doi: 10.7717/peerj.8406 (PMC6984339; doi:10.7717/peerj.8406)
Supplement: Supplemental Information 18 [file peerj-08-8406-s018.fasta]

>LAMsau_KRAM_M-1334_SSU_DIRECT_Phire
AGTAGTGTATGCTTCTCCTAAAGACTAAGCCATGCATGCCTTCGAATAAG
AGGAAGCAATTCTCTCTGAATCTGCGAACGGCTCCGCAAACCAGTTGTAA
ACTATAGCAAGCAAGCTCAGGGCTGGCCTTCACTGGCCGGCTCGGGGCGA
TATGGATAACCCTGGTAATTCTGAGGCTAATACAAGAGTGTAAACCTTGG
AGGACCGGCTTCGGCTGGGAATCTGGGGGATGTGCGATTGCAGGCTTGGT
AACACCGGGAAAGGGCGCACGTTCAGATCACGCTAAAAAGGTCGGGCTCC
TTCGGGGGCCTGCCCCAGTGACTCTTGCTGTGTGCTTCTGACCTATCAAC
TAGACGGCAGCGTAAGGGACATGCTATGGTGACAACGGGTACAGAGGATT
AGGGTTCGATCCTGGAGAGTGGGCCTGAGAGATTGCTCATACTTCTAAGG
AAGGCAGCAGGCGCGCAACGTTCCCCTTGGGCAATGCCCGAGGGCGTTAG
GGGACATATGAATGCCTGCCCATTGGGTGGGCAATTCAAATGGGTCTGTT
GTAAACAGGCTC
