# Supplementary material for: New protocol for successful isolation and amplification of DNA from exiguous fractions of specimens: a tool to overcome the basic obstacle in molecular analyses of myxomycetes
Source: PeerJ. 2020 Jan 24;8:e8406. doi: 10.7717/peerj.8406 (PMC6984339; doi:10.7717/peerj.8406)
Supplement: Supplemental Information 19 [file peerj-08-8406-s019.fasta]

>STEhyp_KRAM_M-1087_SSU_DIRECT_Phire
AGTATTGTATGCTTCTCCTAAAGATTAAGCCATGCATGCCTTCCGGATAT
TTGAGCAATCTCTGAACCTGCGGACGGCTCCATAGAACAGTCACAACCAT
TGGCAGTGTTGCCCATTGGTGGGTATCTTTCCGATCATACTCGCGGAATG
GGGATATGGACTTCCCCGGCAATTCTGAGGCTAATACATGAATGTAACCT
GGTTGAAGGGGGTATATATCCGAAACTTCCAGGTGGAGCGTGAGGTATGA
TCCGGTGAGATAACACGAATGGGCACGCTACCGTTACCTAGTTCAGGCCC
TAATACGACCGGGACAAGTTGAGGAGACGAAGCTATTGACACTTCCCTGG
CTCCTGCTGGGGAGGTCTGTCAGGGTCTAGTCGAATCAGCGGGTCACAGC
TCGGGATTCTGACCTATCAACTAGAATGTGATGTAACGGCTTGCCATGGT
TGCGACGGGTACAGAGGATAAGAGTTCGGTCCTGGAGAGTGGGCCTGAGA
GATTGCTCATACTTCTAAGGAAGGCAGCAGGCGCGCAACGTTCCCAGTGG
GCCTCCCACCTGAGGGCGTTAGGGGAAATATGAATGGCCACCTAATAGGT
GACTAATTCAAATGGGTCCTGTGTAAACTACAGGA
